# Supplementary material for: Older adults detect happy facial expressions less rapidly
Source: R Soc Open Sci. 2020 Mar 25;7(3):191715. doi: 10.1098/rsos.191715 (PMC7137944; doi:10.1098/rsos.191715)
Supplement: Raw data [file rsos191715supp2.xls]

## Sheet: Sheet1
Supplemental Materials	Older Adults Detect Happy Facial Expressions Less Rapidly By A.Saito., W.Sato., & S.Yoshikawa.
Visual Search task											Rating task
Young adults			Accuracy				RTs				Valence				Arousal
Participants	Gender ((f=female; m=male)	Age	Normal-angry	Normal-happy	Anti-angry	Anti-happy	Normal-angry	Normal-happy	Anti-angry	Anti-happy	Normal-angry	Normal-happy	Anti-angry	Anti-happy	Normal-angry	Normal-happy	Anti-angry	Anti-happy
1	m	21
2	m	20	1	1	0.722222	0.555556	1677.46	2101.32	2248.88	3246.69	3	7	5	5	7.5	5	4.5	5
3	m	24	0.944444	0.916667	0.75	0.888889	1495.68	1744.03	1828.18	1777.83	2.5	6	4	3.5	5	4	6	4
4	f	23	0.972222	0.777778	0.944444	0.944444	1538.13	2158.2	1972.45	2000.18	3	6.5	6	5	7.5	5.5	4.5	6
5	f	23	0.972222	0.861111	0.805556	0.861111	1226.67	1519.11	1625.97	1400.96	2	7.5	5	3	4.5	5.5	4	6
6	m	24	0.972222	0.944444	0.777778	0.861111	1043.82	1072.55	1094.25	1136.44	2.5	7.5	6	4	7.5	5	3	4.5
7	f	20	0.666667	0.694444	0.416667	0.5	2175.46	2420.99	3829.19	4352.44	4	7.5	5.5	5	6.5	5	4	2.5
8	m	18	1	1	0.972222	0.916667	1105.94	1226.61	1153.03	1170.51	3.5	6.5	3.5	3.5	4.5	5.5	6.5	6
9	m	19	0.75	0.75	0.722222	0.638889	1465.89	1509.34	1778.05	1718.19	2	7.5	5	2.5	8.5	6	5	5
10	f	24	0.777778	0.722222	0.444444	0.722222	1606.79	1750.65	1652.67	1540.62	3.5	8	6	5	4	8.5	6	4.5
11	m	21	0.75	0.75	0.75	0.75	1529.01	1454.91	1685.45	1928.63	3.5	7.5	4.5	4	7.5	6	5	5.5
12	f	21	0.75	0.722222	0.555556	0.527778	2134.23	4584.68	5455.73	6895.93	1.5	7	5	5.5	7	5	4.5	4
13	m	21	0.916667	0.916667	0.75	0.916667	1291.25	1530.38	1668.33	1348.22	2	7.5	4.5	3.5	8	5	5	5
14	f	18	0.333333	0.416667	0.416667	0.583333	1239.18	1610.21	1426.77	1562.2	3.5	6.5	5.5	5	6	4	4	4
15	f	21	0.805556	0.75	0.75	0.555556	987.872	1065.52	1074.74	1019.08	2	8	5	3.5	8	6.5	5	4.5
16	f	23	0.75	0.722222	0.611111	0.694444	1283.78	1572.38	1341.23	1363.53	4	7	2.5	2.5	4	4.5	3.5	2.5
17	f	22	0.75	0.75	0.722222	0.638889	1269.95	1337.96	1656.12	1732.9	2.5	7	5	4	7	5.5	3	2.5
18	m	20	0.777778	0.722222	0.444444	0.777778	1326.6	1417.67	1805.35	1751.45	1.5	8	3.5	2	7.5	4	2	4.5
19	f	24	0.666667	0.666667	0.666667	0.611111	1154.95	1225.48	1177.9	1122.95	1	7	3	2	8	3.5	3.5	3.5
20	f	24	0.972222	1	0.916667	0.972222	1127.65	1512.62	1334.13	1550.38	1.5	7.5	4.5	2.5	7	6.5	3	4
21	f	24	0.75	0.75	0.694444	0.694444	1343.7	1336.37	1267.08	1315.31	2.5	6	4	2.5	6.5	7.5	4.5	6
22	f	21	0.75	0.722222	0.722222	0.777778	1455.8	1714.04	1733.62	1658.59	1	7	5	2.5	8.5	5.5	6.5	5.5
23	m	20	0.972222	0.972222	0.805556	0.944444	1418.69	1656.01	2026.49	1551.07	3	7.5	6	4	6	5	3.5	3
24	m	20	1	0.944444	0.861111	0.916667	1201.99	1309.44	1405.69	1423.97	1.5	8.5	6	3	7.5	4.5	3.5	2.5
25	f	18	0.388889	0.416667	0.333333	0.222222	1148.57	1333.29	1452.28	1407.56	4	5.5	4	3.5	5	3.5	4.5	4.5
26	f	20	0.916667	0.916667	0.333333	0.583333	1453.7	2025.64	2488.87	2001.44	2	6.5	5	3.5	3	6.5	2.5	1.5
27	m	22	0.75	0.638889	0.527778	0.638889	1155.05	1288.28	1398.41	1325	3.5	7.5	4.5	5	6.5	6	5.5	6
28	m	24	0.638889	0.666667	0.444444	0.5	1147.31	1462.3	1384.17	1620.08	1.5	4.5	4.5	3.5	6	1.5	1	1
29	f	21	0.972222	0.888889	0.916667	0.833333	1108.16	1097.18	1174.69	1163.42	2.5	5.5	5.5	4.5	6.5	5.5	4	5.5
30	f	20	0.972222	1	0.916667	1	1146	1285.17	1467.64	1321.77	2.5	7.5	5.5	5	7	5	6.5	3.5
			0.75	0.833333	0.694444	0.611111	1438.31	1529.77	1584.03	1729.5	2.5	7	5.5	3.5	7	6.5	4	3.5
All M			0.812963	0.794444	0.67963	0.721296	1356.59	1628.4	1773.05	1837.89	2.51667	7	4.81667	3.71667	6.5	5.25	4.26667	4.2
All SD			0.170445	0.154677	0.186942	0.182441	279.208	644.727	874.254	1156.67	0.89523	0.861034	0.914286	1.02287	1.43839	1.31798	1.33089	1.38713
All SE			0.0311188	0.0282401	0.0341309	0.0333089	50.9762	117.71	159.616	211.177	0.163446	0.157203	0.166925	0.18675	0.262613	0.240629	0.242986	0.253255
Visual Search task											Rating task
Older adults			Accuracy				RTs				Valence				Arousal
Participants	Gender ((f=female; m=male)	Age	Normal-angry	Normal-happy	Anti-angry	Anti-happy	Normal-angry	Normal-happy	Anti-angry	Anti-happy	Normal-angry	Normal-happy	Anti-angry	Anti-happy	Normal-angry	Normal-happy	Anti-angry	Anti-happy
1	f	71	1	0.972222	1	1	1966.66	3839.8	3386.83	2780.48	2	7.5	4.5	2.5	5	5	4.5	3
2	m	65	0.75	0.722222	0.722222	0.555556	1718.65	2685.18	3167.47	3110.72	2	6	4.5	4	3.5	4.5	4.5	4.5
3	f	80	0.722222	0.75	0.666667	0.527778	1586.51	1924.63	2172.16	2085.66	5	7	5.5	2	9	5.5	5	5
4	f	85	0.722222	0.75	0.444444	0.611111	1452.84	1787.6	1693.83	1607.73	2.5	6.5	5	3.5	3	7	3.5	5
5	m	67	0.75	0.694444	0.777778	0.694444	1308.02	1601.36	1747.08	1676.76	2.5	6	5	4	7	7	4.5	3
6	f	65	0.75	0.777778	0.638889	0.722222	1330.64	2029.58	2418.69	1660.65	2	8	4.5	3.5	6	4	3.5	4
7	f	69	1	1	0.916667	0.916667	2148.9	1978.23	2558.27	2557.27	3	6.5	5	3.5	8	6.5	5.5	4.5
8	m	76	0.194444	0.277778	0.611111	0.25	7483.11	8057.59	8839.84	8806.11	6	6	5	5	5.5	6	5.5	5.5
9	f	65	0.638889	0.722222	0.777778	0.694444	1347.21	1603.7	1877.23	1541.88	3	6.5	4.5	3.5	7	5.5	5.5	5
10	f	70	0.944444	0.888889	0.722222	0.805556	1721.74	2163.51	2189.95	2189.14	2.5	6	4.5	3	1.5	6.5	4.5	5
11	f	72	0.277778	0.388889	0.5	0.222222	5076.14	4027.46	4481.16	3692.93	3.5	8	8	3	2	7.5	3	4.5
12	f	76	0.75	0.75	0.611111	0.75	1556.14	1899.05	2308.55	1949.5	2.5	6	5.5	3	2	5.5	2.5	4
13	m	68	0.75	0.805556	0.666667	0.694444	1646.55	2270.29	3521.17	2953.08	1	7.5	5.5	2.5	9	4.5	6.5	6.5
14	m	81	0.666667	0.722222	0.638889	0.638889	1653.19	1941.03	1813.47	1768.1	3	5.5	5.5	3	6.5	6	5.5	8
15	m	73	0.75	0.75	0.722222	0.722222	2308.71	2964.7	3814.59	2429.39	3	6	6	3	6	2	4.5	3.5
16	m	74	1	0.972222	0.555556	0.944444	2028.09	2654.85	2619.02	2725.82	2.5	7.5	5.5	4	6	4	5	7.5
17	m	79	1	0.944444	0.75	0.777778	2610.13	3411.47	3633.52	3221.84	2	9	8	4.5	3.5	9	5.5	7.5
18	m	77	0.472222	0.5	0.388889	0.333333	1511.88	1194.25	1329.76	1354.98	5	9	5	5	1	9	5	5
19	f	74	0.75	0.75	0.75	0.694444	2259.97	2235.47	2337.21	2220	5	7.5	6.5	5	4	3	3	3
20	m	67	0.75	0.777778	0.777778	0.583333	1537.53	1882.39	2477.45	2705.14	3.5	5.5	5.5	5	6	5.5	6	5.5
21	f	61	0.916667	0.611111	0.5	0.638889	1285.76	2523.83	2155.69	1771.81	3	7	5.5	4	4.5	2	3.5	2.5
22	m	68	1	0.972222	0.972222	0.805556	2013.65	3139.54	2778.68	3215.39	1.5	7	6	4.5	1.5	6	4	4
23	m	79	0.777778	0.75	0.638889	0.694444	1713.01	2177.15	2080.49	1925.09	2.5	6.5	6	3.5	5	6	4.5	6
24	f	68	0.777778	0.75	0.583333	0.638889	1473.49	2668.89	2368.22	1997.29	3	7.5	6	4	7	5	5.5	4.5
25	f	70	0.75	0.666667	0.527778	0.777778	1604.93	2440.66	2346.61	2166.55	2.5	9	6	4.5	1.5	8	2.5	4.5
26	f	71	0.75	0.777778	0.75	0.777778	1728.23	1938.21	1891.43	1840.61	1.5	8	6.5	2.5	8	6	7	7
27	m	73	1	0.777778	0.777778	0.833333	1899.92	2303	2298.8	2299.43	3	7.5	5.5	4	8	3.5	3.5	4
28	f	78	0.722222	0.694444	0.583333	0.638889	3099.26	2854.95	3285.34	3681.76	2.5	7	5.5	4.5	7.5	5	5.5	5
29	f	73	1	1	0.916667	0.833333	1386.59	1486.64	1758.09	1678.78	1	8.5	5.5	3.5	8.5	8	5.5	3.5
30	m	66	0.972222	0.916667	0.944444	0.722222	1457.11	1898.36	1885.56	2223.43	2	9	6.5	3	2	8	3.5	6
31	m	71	0.75	0.416667	0.361111	0.416667	3077.29	4942.39	4204.23	4371.42	3.5	6.5	5.5	4.5	4	6.5	6	5
32	m	69	1	0.972222	0.972222	0.972222	1747.62	2267.78	2553.88	2339.93	5	3	2	3	3	1	1	1
							0	0	0	0
All M			0.782986	0.756944	0.692708	0.684028	2085.61	2587.3	2749.82	2579.65	2.89062	7	5.48438	3.6875	5.0625	5.57812	4.53125	4.76562
All SD			0.197737	0.177234	0.169177	0.186239	1230.52	1273.16	1349.1	1340.99	1.20305	1.27634	1.06623	0.830371	2.47813	1.95147	1.31332	1.5292
All SE			0.0349553	0.0313308	0.0299066	0.0329227	217.527	225.066	238.489	237.056	0.212671	0.225626	0.188484	0.14679	0.438076	0.344974	0.232164	0.270327
